# Supplementary material for: The causal relationship between immune cells and Sjögren’s syndrome: a univariate, multivariate, bidirectional Mendelian randomized study
Source: Front Med (Lausanne). 2024 Jul 2;11:1408562. doi: 10.3389/fmed.2024.1408562 (PMC11249722; doi:10.3389/fmed.2024.1408562)
Supplement: Supplementary file 1 [file Data_Sheet_1.ZIP]

Archive with 92 entries (92 files):
- BAFF-R on B cell.forest.pdf
- BAFF-R on B cell.funnel_plot.pdf
- BAFF-R on B cell.leaveoneout.pdf
- BAFF-R on B cell.scatter_plot.pdf
- BAFF-R on IgD+ B cell.forest.pdf
- BAFF-R on IgD+ B cell.funnel_plot.pdf
- BAFF-R on IgD+ B cell.leaveoneout.pdf
- BAFF-R on IgD+ B cell.scatter_plot.pdf
- BAFF-R on IgD+ CD24+ B cell.forest.pdf
- BAFF-R on IgD+ CD24+ B cell.funnel_plot.pdf
- BAFF-R on IgD+ CD24+ B cell.leaveoneout.pdf
- BAFF-R on IgD+ CD24+ B cell.scatter_plot.pdf
- BAFF-R on IgD+ CD38+ B cell.forest.pdf
- BAFF-R on IgD+ CD38+ B cell.funnel_plot.pdf
- BAFF-R on IgD+ CD38+ B cell.leaveoneout.pdf
- BAFF-R on IgD+ CD38+ B cell.scatter_plot.pdf
- BAFF-R on IgD+ CD38- B cell.forest.pdf
- BAFF-R on IgD+ CD38- B cell.funnel_plot.pdf
- BAFF-R on IgD+ CD38- B cell.leaveoneout.pdf
- BAFF-R on IgD+ CD38- B cell.scatter_plot.pdf
- BAFF-R on IgD+ CD38dim B cell.forest.pdf
- BAFF-R on IgD+ CD38dim B cell.funnel_plot.pdf
- BAFF-R on IgD+ CD38dim B cell.leaveoneout.pdf
- BAFF-R on IgD+ CD38dim B cell.scatter_plot.pdf
- BAFF-R on memory B cell.forest.pdf
- BAFF-R on memory B cell.funnel_plot.pdf
- BAFF-R on memory B cell.leaveoneout.pdf
- BAFF-R on memory B cell.scatter_plot.pdf
- BAFF-R on naive-mature B cell.forest.pdf
- BAFF-R on naive-mature B cell.funnel_plot.pdf
- BAFF-R on naive-mature B cell.leaveoneout.pdf
- BAFF-R on naive-mature B cell.scatter_plot.pdf
- BAFF-R on switched memory B cell.forest.pdf
- BAFF-R on switched memory B cell.funnel_plot.pdf
- BAFF-R on switched memory B cell.leaveoneout.pdf
- BAFF-R on switched memory B cell.scatter_plot.pdf
- BAFF-R on unswitched memory B cell.forest.pdf
- BAFF-R on unswitched memory B cell.funnel_plot.pdf
- BAFF-R on unswitched memory B cell.leaveoneout.pdf
- BAFF-R on unswitched memory B cell.scatter_plot.pdf
- CD123 on CD62L+ plasmacytoid Dendritic Cell.forest.pdf
- CD123 on CD62L+ plasmacytoid Dendritic Cell.funnel_plot.pdf
- CD123 on CD62L+ plasmacytoid Dendritic Cell.leaveoneout.pdf
- CD123 on CD62L+ plasmacytoid Dendritic Cell.scatter_plot.pdf
- CD123 on plasmacytoid Dendritic Cell.forest.pdf
- CD123 on plasmacytoid Dendritic Cell.funnel_plot.pdf
- CD123 on plasmacytoid Dendritic Cell.leaveoneout.pdf
- CD123 on plasmacytoid Dendritic Cell.scatter_plot.pdf
- CD25 on IgD+ CD38- naive B cell.forest.pdf
- CD25 on IgD+ CD38- naive B cell.funnel_plot.pdf
- CD25 on IgD+ CD38- naive B cell.leaveoneout.pdf
- CD25 on IgD+ CD38- naive B cell.scatter_plot.pdf
- CD25 on resting CD4 regulatory T cell.forest.pdf
- CD25 on resting CD4 regulatory T cell.funnel_plot.pdf
- CD25 on resting CD4 regulatory T cell.leaveoneout.pdf
- CD25 on resting CD4 regulatory T cell.scatter_plot.pdf
- CD39 on CD39+ CD4+ T cell.forest.pdf
- CD39 on CD39+ CD4+ T cell.funnel_plot.pdf
- CD39 on CD39+ CD4+ T cell.leaveoneout.pdf
- CD39 on CD39+ CD4+ T cell.scatter_plot.pdf
- CD45RA on naive CD4+ T cell.forest.pdf
- CD45RA on naive CD4+ T cell.funnel_plot.pdf
- CD45RA on naive CD4+ T cell.leaveoneout.pdf
- CD45RA on naive CD4+ T cell.scatter_plot.pdf
- CD4RA on Terminally Differentiated CD4+ T cell.forest.pdf
- CD4RA on Terminally Differentiated CD4+ T cell.funnel_plot.pdf
- CD4RA on Terminally Differentiated CD4+ T cell.leaveoneout.pdf
- CD4RA on Terminally Differentiated CD4+ T cell.scatter_plot.pdf
- IgD on IgD+ B cell.forest.pdf
- IgD on IgD+ B cell.funnel_plot.pdf
- IgD on IgD+ B cell.leaveoneout.pdf
- IgD on IgD+ B cell.scatter_plot.pdf
- IgD on IgD+ CD24- B cell.forest.pdf
- IgD on IgD+ CD24- B cell.funnel_plot.pdf
- IgD on IgD+ CD24- B cell.leaveoneout.pdf
- IgD on IgD+ CD24- B cell.scatter_plot.pdf
- IgD on IgD+ CD38-  B cell.forest.pdf
- IgD on IgD+ CD38-  B cell.funnel_plot.pdf
- IgD on IgD+ CD38-  B cell.leaveoneout.pdf
- IgD on IgD+ CD38-  B cell.scatter_plot.pdf
- IgD on IgD+ CD38dim B cell.forest.pdf
- IgD on IgD+ CD38dim B cell.funnel_plot.pdf
- IgD on IgD+ CD38dim B cell.leaveoneout.pdf
- IgD on IgD+ CD38dim B cell.scatter_plot.pdf
- IgD- CD27- B cell %lymphocyte.forest.pdf
- IgD- CD27- B cell %lymphocyte.funnel_plot.pdf
- IgD- CD27- B cell %lymphocyte.leaveoneout.pdf
- IgD- CD27- B cell %lymphocyte.scatter_plot.pdf
- Immature Myeloid-Derived Suppressor Cells Absolute Count.forest.pdf
- Immature Myeloid-Derived Suppressor Cells Absolute Count.funnel_plot.pdf
- Immature Myeloid-Derived Suppressor Cells Absolute Count.leaveoneout.pdf
- Immature Myeloid-Derived Suppressor Cells Absolute Count.scatter_plot.pdf
