# Supplementary material for: The causal relationship between immune cells and Sjögren’s syndrome: a univariate, multivariate, bidirectional Mendelian randomized study
Source: Front Med (Lausanne). 2024 Jul 2;11:1408562. doi: 10.3389/fmed.2024.1408562 (PMC11249722; doi:10.3389/fmed.2024.1408562)
Supplement: Supplementary file 2 [file Data_Sheet_2.ZIP]

Archive with 24 entries (24 files):
- CD24 on memory B cell.forest.pdf
- CD24 on memory B cell.funnel_plot.pdf
- CD24 on memory B cell.leaveoneout.pdf
- CD24 on memory B cell.scatter_plot.pdf
- CD27 on IgD+ CD24+ B cell.forest.pdf
- CD27 on IgD+ CD24+ B cell.funnel_plot.pdf
- CD27 on IgD+ CD24+ B cell.leaveoneout.pdf
- CD27 on IgD+ CD24+ B cell.scatter_plot.pdf
- CD28 on CD39+ secreting CD4 regulatory T cell.forest.pdf
- CD28 on CD39+ secreting CD4 regulatory T cell.funnel_plot.pdf
- CD28 on CD39+ secreting CD4 regulatory T cell.leaveoneout.pdf
- CD28 on CD39+ secreting CD4 regulatory T cell.scatter_plot.pdf
- CD3 on CD39+ CD8+ T cell.forest.pdf
- CD3 on CD39+ CD8+ T cell.funnel_plot.pdf
- CD3 on CD39+ CD8+ T cell.leaveoneout.pdf
- CD3 on CD39+ CD8+ T cell.scatter_plot.pdf
- CD38 on IgD+ CD38 B cell.forest.pdf
- CD38 on IgD+ CD38 B cell.funnel_plot.pdf
- CD38 on IgD+ CD38 B cell.leaveoneout.pdf
- CD38 on IgD+ CD38 B cell.scatter_plot.pdf
- CD80 on CD62L+ myeloid Dendritic Cell.forest.pdf
- CD80 on CD62L+ myeloid Dendritic Cell.funnel_plot.pdf
- CD80 on CD62L+ myeloid Dendritic Cell.leaveoneout.pdf
- CD80 on CD62L+ myeloid Dendritic Cell.scatter_plot.pdf
